# Supplementary material for: Symptomatic Periarticular Fluid Collection After Total Hip Arthroplasty: Septic or Aseptic Complication? A Case Report and Literature Review
Source: Reports (MDPI). 2025 Oct 24;8(4):214. doi: 10.3390/reports8040214 (PMC12643408; doi:10.3390/reports8040214)
Supplement: Supplementary file 1 [file reports-08-00214-s001.zip]

Archive with 1 entries (1 files):
- Video article.mp4
